# Supplementary material for: Leveraging the McGeer Criteria to Estimate the Frequency of Inappropriate Antibiotic Prescribing for Urinary and Respiratory Tract Infections Relative to the Onset of the COVID-19 Pandemic at a Skilled Nursing Facility
Source: Antibiotics (Basel). 2025 Jan 5;14(1):35. doi: 10.3390/antibiotics14010035 (PMC11759821; doi:10.3390/antibiotics14010035)
Supplement: Supplementary file 1 [file antibiotics-14-00035-s001.zip]

Archive with 1 entries (1 files):
- antibiotics-3346173-supplementary.pdf
